# Supplementary material for: Characterization of the Role of Extracellular Vesicles Released from Chicken Tracheal Cells in the Antiviral Responses against Avian Influenza Virus
Source: Membranes (Basel). 2021 Dec 31;12(1):53. doi: 10.3390/membranes12010053 (PMC8780788; doi:10.3390/membranes12010053)
Supplement: Supplementary file 1 [file membranes-12-00053-s001.zip]

Archive with 7 entries (6 files):
- membranes-1515743-supplementary/
- membranes-1515743-supplementary/.DS_Store
- membranes-1515743-supplementary/Figure S1.pdf
- membranes-1515743-supplementary/Table S1.xlsx
- membranes-1515743-supplementary/Table S2.xlsx
- membranes-1515743-supplementary/Table S3.xlsx
- membranes-1515743-supplementary/Table S4.xlsx
