# Supplementary material for: Characterization of the Role of Extracellular Vesicles Released from Chicken Tracheal Cells in the Antiviral Responses against Avian Influenza Virus
Source: Membranes (Basel). 2021 Dec 31;12(1):53. doi: 10.3390/membranes12010053 (PMC8780788; doi:10.3390/membranes12010053)
Supplement: Supplementary file 1 [file membranes-12-00053-s001.zip › membranes-1515743-supplementary/Table S1.xlsx]

## Sheet: EV Proteome Databases
Protein		Database
Accession	Gene Symbol	ExoCarta	Vesiclepedia
A0A1D5P4T1	SYTL2	✓	✓
F1NG87	TTC28	✓	✓
F1NCE1	EIF3D	✓	✓
A0A1D5PHD3	ZNF318	✓	✓
Q2PC93	SSPO	✓	✓
A0A3Q2UPH9	DMD	✓	✓
A0A3Q2TWB1	INPP5B	✓	✓
A0A3Q2UIP4	ARID5B	✓	✓
A0A1D5PVH7	IGF1R	✓	✓
F1NX10	FRAS1	✓	✓
A0A1D5PKK8	PRDM13	✓	✓
A0A1D5PBZ9	PTPRB	✓	✓
E1C908	FYB	✓	✓
P08287	HIST1H111L; HIST1H1C	✓	✓
A0A1D5PCT6	KIF23	✓	✓
E1C264	CDH9	✓	✓
A0A3Q2U0V9	SLC11A2	✓	✓
A0A3Q2U888	RHBDF2	✓	✓
A0A3Q2TSU2	NEDD4L	✓	✓
F1NV58	SPTBN5	✓	✓
R4GGE1	SATB1	✓	✓
A0A1L1RX59	GARS	✓	✓
F1NF87	EXOC5	✓	✓
A0A1D5P251	MAP1S	✓	✓
A0A1D5P7I8	ZNF516	✓	✓
A0A3Q2UG75	RREB1	✓	✓
F1NPH9	UMPS	✓	✓
E1C8W5	CHST15	✓	✓
A0A1D5PQ57	PLCE1	✓	✓
F1NJM6	LOC100857368; ZCCHC6	✓	✓
E1BTE7	TOR3A	✓	✓
E1C1D1	ANXA7	✓	✓
A0A3Q2U9J3	OTUD7A	✓	✓
A0A1D5NUX8	SLC25A10	✓	✓
A0A1D5P268	SHROOM4	✓	✓
A0A1D5PES4	EPHA5	✓	✓
A0A1D5PD16	DNAH10	✓	✓
A0A3Q2TU08	CDC5L	✓	✓
A0A1D5P8D2	JMJD1C	✓	✓
E1C7T1	SERPINA1; SPIA1	✓	✓
A0A1D5NVF3	SNX17	✓	✓
A0A3Q2UHE4	CTTN	✓	✓
E1BYS6	PKN2	✓	✓
A0A3Q2U741	ST5	✓	✓
A0A1D5P8P3	COL4A1	✓	✓
F1NLF0	EPS15	✓	✓
A0A3Q2UIH4	ZYX	✓	✓
A0A5H1ZRJ7	COL1A2	✓	✓
A0A3Q2U9L9	TRAPPC8	✓	✓
A0A3Q2TZY5	SUSD2	✓	✓
A0A1D5PE26	DENND4A	✓	✓
A0A1D5P7D0	NUMA1	✓	✓
A0A1L1RQF9	WRN	X	✓
O42252	LDB1	X	✓
A0A1D5P124	ANK2	X	✓
A0A1D5P0N4	MYB	X	✓
A0A1D5P5K6	TCF20	X	✓
E1BQH9	UGGT2	X	✓
F1P186	SLC38A7	X	✓
E1BSS2	USP53	X	✓
A0A1L1RJ96	KIAA1109	X	✓
A0A1L1RIR0	MCRS1	X	✓
E1C1W0	TRERF1	X	✓
A0A3Q2UAW2	SYDE1	X	✓
R4GGB8	GAS2L3	X	✓
A0A1D5P8Q3	PAPLN	X	✓
E1BQX8	GOLGA1	X	✓
A0A3Q2TYZ1	MPDZ	X	✓
Q5F393	NCOA1	X	✓
A0A1D5PGG8	NOC3L	X	✓
F1P5A5	MRPS31	X	✓
A0A1D5PVP9	PRTG	X	✓
R4GLP0	COX7C	X	✓
A0A1D5NW78	SPAG17	X	✓
F1NQ24	DENND4C	X	✓
F1NWT3	FBXO5	X	✓
H9KYN7	LOC431235; CTRB2; LOC100859877; CTRB1	X	✓
A0A3Q2U624	WDR62	X	✓
E1BYA8	ERCC6	X	✓
F1NEI8	PARN	X	✓
F1NDM4	ORC2	X	✓
A0A1D5NU15	MAGI1	X	✓
A0A1D5PPH7	CRTAC1	X	✓
A0A3Q3A6T8	ALMS1	X	✓
E1BQG1	TNRC6B	X	✓
E1C8S3	SRBD1	X	✓
F1NCA2	GPD2	X	✓
F1NY55	ANKLE2	X	✓
A0A1D5PPP1	RGS14	X	✓
A0A3Q2TTI8	ZNF644	X	✓
E1C5B4	EPC1	X	✓
A0A1D5NY78	STAG1	X	✓
A0A3Q2UFS2	SRCIN1	X	✓
E1BU88	C10H15orf42; TICRR	X	✓
A0A1D5PJI9	VPS13A	X	✓
A0A1D5P111	KCNK5	X	✓
R4GIZ6	C1H12orf5; TIGAR	X	✓
R4GFN5	GRIN2C; LOC431090	X	✓
F1NT94	KAT6A	X	✓
A0A1L1RZA6	LOC420370; ZNF746	X	✓
A0A1L1RKD5	WISP1	X	✓
F1NHH4	COL27A1	X	✓
E1C4T7	SETX	X	✓
E1BQP5	WDR72	X	✓
E1C309	SLC25A19	X	✓
F1NN69	B4GALNT3	X	✓
A0A3Q2U9U5	ILDR2	X	✓
A0A1D5NXL6	PHF3	X	✓
E1C1H9	PLD5	X	✓
A0A1D5PVY2	EHMT1	X	✓
R4GH67	EOMES	X	✓
A0A1D5PFS7	ATXN7	X	X
A0A1D5PJC0	-	X	X
A0A3Q2U363	ADGRA1/GPR123	X	X
E1BU50	LOC419409	X	X
F1NZ61	MMP27	X	X
A0A1L1RVC2	C8H1orf168	X	X
A0A3Q3A731	-	X	X
A0A3Q2U7G6	AFF1	X	X
E1C371	LATS1	X	X
A0A3Q2UBZ4	MSLNL	X	X
A0A1D5PIM5	CARMIL3	X	X
A0A3Q2UAU4	TMOD4	X	X
A0A3Q3AID4	-	X	X
A0A3Q2TXE9	-	X	X
A0A1D5P3H2	LOC107055115	X	X
A0A3Q2UHA1	FAAP100	X	X
A0A3Q3ANH5	-	X	X
A0A3Q2U3A1	-	X	X
A0A1D5PJ72	-	X	X
E1BU62	-	X	X
E1BQF4	AMHR2/Gga.10225	X	X
A0A1D5NZF5	USF3	X	X
A0A3Q3A9V6	ZNF185L	X	X
P20740	LOC396151; OVST	X	X
A0A1D5PCP1	ERICH3	X	X
A0A1D5P1A1	C5H11ORF9	X	X
A0A3Q3ACA2	RPS6KL1	X	X
A0A3Q2TZW2	RHOGL	X	X
A0A3Q3AGH4	GIMAP7L5	X	X
