# Supplementary material for: Characterization of the Role of Extracellular Vesicles Released from Chicken Tracheal Cells in the Antiviral Responses against Avian Influenza Virus
Source: Membranes (Basel). 2021 Dec 31;12(1):53. doi: 10.3390/membranes12010053 (PMC8780788; doi:10.3390/membranes12010053)
Supplement: Supplementary file 1 [file membranes-12-00053-s001.zip › membranes-1515743-supplementary/Table S2.xlsx]

## Sheet: Intersecting sets of proteins
	Treatment Groups	Number of Proteins	Proteins (Accession)	Treatment Group
				AIV		LPS		PolyI:C
				Log2 Abundance Ratio	P-Value	Log2 Abundance Ratio	P-Value	Log2 Abundance Ratio	P-Value
Up-regulated	AIV, LPS & PolyI:C	12	A0A1D5P4T1	4.35	7.06e-06	3.79	7.1e-05	2.72	0.000309
			A0A1D5P5K6	5	2.39e-07	6.19	2.15e-07	4.1	1.49e-06
			A0A1D5PHD3	2.41	2.86e-05	1.86	0.000238	1.63	0.000823
			A0A3Q2U363	4.91	0.000668	3.45	0.00403	5.4	0.000829
			A0A3Q2U7G6	1.38	0.00413	1.06	0.0464	1	0.0324
			A0A3Q3A731	1.95	3.86e-05	1.24	0.00227	2.35	9.16e-06
			E1C1W0	1.77	4.11e-05	1.52	0.000203	2.39	2.09e-06
			F1NG87	3	2.24e-05	2.55	7.78e-05	3.91	2.05e-06
			F1NZ61	3.26	5.12e-07	2.91	1.84e-06	3.94	7.7e-08
			F1P186	3.87	1.15e-06	2.88	2.75e-05	3.89	1.24e-06
			O42252	1.44	0.000769	1.34	0.00479	1.39	0.00118
			Q2PC93	1	0.0181	2.03	4.79e-05	1	0.0181
	AIV & LPS	2	A0A3Q2UAW2	1.66	0.0217	2.11	0.0235	-	-
			A0A3Q2UIP4	3.89	0.000136	2.9	0.00293	-	-
	AIV & PolyI:C	8	A0A1D5PJC0	6.64	0.00457	-	-	5.23	0.0298
			A0A1L1RJ96	3.12	0.0245	-	-	2.75	0.0396
			A0A1L1RVC2	3.24	0.0137	-	-	2.8	0.0296
			A0A3Q2UBZ4	3.03	0.000495	-	-	2.42	0.00161
			E1BQX8	1.44	0.0259	-	-	3.57	9.02e-05
			E1BSS2	3.24	0.02	-	-	2.9	0.0305
			E1BU50	4.64	0.0152	-	-	4.09	0.0321
			R4GGB8	1.36	0.0122	-	-	5.32	8.45e-05
	AIV	9	A0A1D5P8Q3	3.68	0.0142	-	-	-	-
			A0A1D5PIM5	1.28	0.0166	-	-	-	-
			A0A1D5PVH7	3.28	0.0214	-	-	-	-
			A0A1L1RIR0	2.52	0.0438	-	-	-	-
			A0A1L1RQF9	2.74	0.0319	-	-	-	-
			A0A3Q2TWB1	6.28	5.62e-05	-	-	-	-
			E1BQH9	3.89	0.0292	-	-	-	-
			F1NCE1	2.8	0.0351	-	-	-	-
			F1NX10	2.92	0.0299	-	-	-	-
	LPS	17	A0A1D5NXL6	-	-	2.89	0.000547	-	-
			A0A1D5P111	-	-	2.44	0.00189	-	-
			A0A1D5P268	-	-	3.19	0.00228	-	-
			A0A1D5P7D0	-	-	2.66	0.00358	-	-
			A0A1D5PFS7	-	-	3.06	0.00363	-	-
			A0A1L1RZA6	-	-	1.59	0.00213	-	-
			A0A3Q2TYZ1	-	-	1.23	0.000971	-	-
			A0A3Q2U741	-	-	1.88	0.0135	-	-
			A0A3Q2U9L9	-	-	2.96	0.028	-	-
			A0A3Q2UAU4	-	-	1.49	0.00982	-	-
			A0A3Q2UHE4	-	-	3.63	0.00115	-	-
			A0A3Q2UPH9	-	-	2.06	0.00772	-	-
			A0A5H1ZRJ7	-	-	2.81	0.00257	-	-
			E1C371	-	-	1.18	0.0106	-	-
			E1C4T7	-	-	4.98	0.0118	-	-
			F1NCA2	-	-	1.08	0.00193	-	-
			F1NF87	-	-	2.96	0.000417	-	-
	PolyI:C	4	A0A1D5P3H2	-	-	-	-	1.68	0.00459
			A0A1D5PJI9	-	-	-	-	4.06	0.00782
			E1BYS6	-	-	-	-	4.38	5.94e-05
			E1C1H9	-	-	-	-	3.87	0.00952
Down-regulated	AIV, LPS & PolyI:C	17	A0A1D5P0N4	-1.38	0.00761	-3.69	8.29e-06	-2.22	0.00191
			A0A1D5PVY2	-6.64	1.35e-06	-2.65	0.00864	-4.65	9.19e-05
			A0A3Q2TSU2	-1.53	0.0062	-3.03	2.64e-05	-3.87	2.01e-05
			A0A3Q2U624	-1.38	0.0358	-2.21	0.00568	-3.35	0.00155
			A0A3Q3A6T8	-2.24	0.0206	-3.73	0.000411	-2.22	0.0209
			A0A3Q3ANH5	-2.69	0.000539	-1.64	0.043	-2.53	0.000383
			E1BQG1	-2.66	0.000282	-2.07	0.00335	-1.92	0.00409
			E1BU62	-3.78	0.000133	-4.24	0.00053	-6.48	2.51e-05
			E1BYA8	-1.78	3.96e-06	-1.63	9.6e-06	-2.45	1.51e-07
			E1C1D1	-6.03	2.43e-05	-3.64	0.000426	-4.25	0.000162
			E1C5B4	-4.36	9.67e-05	-2.33	0.0126	-3.12	0.00224
			E1C8S3	-3.13	1.27e-07	-3.45	5.11e-08	-2.69	7.57e-07
			F1NEI8	-1.8	0.000259	-1.36	0.00186	-1.25	0.004
			F1NWT3	-1.06	0.012	-2.41	0.000647	-2.5	0.000102
			H9KYN7	-1.08	0.0457	-2.02	0.000602	-1.67	0.003
			R4GGE1	-2.41	0.000586	-2.71	0.00119	-2.91	0.000104
			R4GH67	-6.64	3.38e-10	-6.64	4.54e-09	-6.64	1.93e-10
	AIV & LPS	5	A0A1D5P124	-1.34	0.048	-2.4	0.0112	-	-
			A0A1D5PPH7	-2.2	0.00103	-1.89	0.00297	-	-
			E1C8W5	-3.27	0.000175	-2.6	0.000638	-	-
			F1NJM6	-4.21	4.31e-07	-3.4	1.16e-06	-	-
			F1NY55	-3.63	0.0401	-5.07	0.0107	-	-
	AIV & PolyI:C	5	A0A1D5P7I8	-3.03	0.00101	-	-	-1.74	0.015
			A0A1D5PJ72	-3.08	1.46e-05	-	-	-3.6	3.91e-06
			A0A1D5PQ57	-3.84	0.00781	-	-	-4.6	0.00226
			A0A1L1RX59	-2.56	0.00352	-	-	-2.09	0.0208
			A0A3Q2UHA1	-2.59	0.0283	-	-	-3.03	0.0432
	LPS & PolyI:C	10	A0A3Q2TXE9	-	-	-2.17	7.11e-06	-1.09	0.0059
			A0A3Q2U888	-	-	-2.31	0.0161	-1.9	0.049
			A0A3Q2U9U5	-	-	-3.81	0.000145	-4.19	4.27e-05
			E1BQP5	-	-	-3.11	0.0117	-3.81	0.00245
			E1BTE7	-	-	-3.96	0.00121	-3.35	0.000738
			E1C309	-	-	-3.66	0.00176	-5.61	0.000458
			F1NLF0	-	-	-4.88	0.000116	-3.95	0.000118
			F1NV58	-	-	-3.83	0.00792	-3.38	0.0255
			P08287	-	-	-2.26	0.00173	-2.86	0.000258
			Q5F393	-	-	-1.27	0.017	-1.54	0.00734
	AIV	9	A0A1D5NU15	-2.04	0.00143	-	-	-	-
			A0A1D5P251	-2.66	0.0485	-	-	-	-
			A0A1D5P3H2	-1.67	0.0209	-	-	-	-
			A0A1D5PCT6	-1.08	0.0156	-	-	-	-
			A0A1D5PPP1	-3.98	3.4e-05	-	-	-	-
			A0A3Q2TTI8	-4.05	0.0377	-	-	-	-
			A0A3Q2U3A1	-2.92	0.0153	-	-	-	-
			F1NF87	-2.62	0.00067	-	-	-	-
			F1NPH9	-3.21	0.00757	-	-	-	-
	LPS	22	A0A1D5NUX8	-	-	-6.64	5.15e-13	-	-
			A0A1D5NW78	-	-	-3.76	0.00013	-	-
			A0A1D5NZF5	-	-	-5.62	1.45e-05	-	-
			A0A1D5P8P3	-	-	-6.64	2.19e-10	-	-
			A0A1D5PCP1	-	-	-6.64	3.02e-05	-	-
			A0A1D5PE26	-	-	-1.47	0.00283	-	-
			A0A1D5PVP9	-	-	-3.53	0.0284	-	-
			A0A1L1RKD5	-	-	-1.36	0.0133	-	-
			A0A3Q2TZW2	-	-	-6.06	0.00087	-	-
			A0A3Q2UIH4	-	-	-5.25	0.000678	-	-
			A0A3Q3AGH4	-	-	-1.78	0.00031	-	-
			E1BU88	-	-	-4.73	0.0273	-	-
			E1C7T1	-	-	-5.39	5.88e-08	-	-
			E1C908	-	-	-1.68	0.0107	-	-
			F1NDM4	-	-	-3.43	0.00349	-	-
			F1NHH4	-	-	-3.17	0.000139	-	-
			F1NN69	-	-	-6.26	2.38e-07	-	-
			F1NT94	-	-	-5.12	0.000461	-	-
			P20740	-	-	-3.66	0.00413	-	-
			R4GFN5	-	-	-2.55	0.0031	-	-
			R4GIZ6	-	-	-2.06	0.000172	-	-
			R4GLP0	-	-	-4.67	0.00342	-	-
	PolyI:C	20	A0A1D5NVF3	-	-	-	-	-4.09	0.0112
			A0A1D5NY78	-	-	-	-	-5.07	5.22e-06
			A0A1D5P1A1	-	-	-	-	-3.08	0.0226
			A0A1D5P8D2	-	-	-	-	-4.03	0.000926
			A0A1D5PBZ9	-	-	-	-	-2.05	0.00148
			A0A1D5PD16	-	-	-	-	-2.14	0.00201
			A0A1D5PES4	-	-	-	-	-4.85	0.000101
			A0A1D5PGG8	-	-	-	-	-1.48	0.00674
			A0A3Q2TU08	-	-	-	-	-3.48	0.0171
			A0A3Q2U0V9	-	-	-	-	-2.47	0.0182
			A0A3Q2U9J3	-	-	-	-	-1.38	0.00929
			A0A3Q2UFS2	-	-	-	-	-4.9	0.000368
			A0A3Q2UG75	-	-	-	-	-2.82	0.0339
			A0A3Q3A9V6	-	-	-	-	-4.58	0.0273
			A0A5H1ZRJ7	-	-	-	-	-3.92	0.000929
			E1BQF4	-	-	-	-	-3.55	0.00275
			E1C264	-	-	-	-	-4.28	0.0109
			F1NCA2	-	-	-	-	-3.66	9.44e-06
			F1NQ24	-	-	-	-	-1.37	0.00508
			F1P5A5	-	-	-	-	-1.97	0.00618
