# Supplementary material for: Characterization of the Role of Extracellular Vesicles Released from Chicken Tracheal Cells in the Antiviral Responses against Avian Influenza Virus
Source: Membranes (Basel). 2021 Dec 31;12(1):53. doi: 10.3390/membranes12010053 (PMC8780788; doi:10.3390/membranes12010053)
Supplement: Supplementary file 1 [file membranes-12-00053-s001.zip › membranes-1515743-supplementary/Table S3.xlsx]

## Sheet: PANTHER Analysis
Treatment Group	Accession	Gene Name; Gene Symbol	Gene Ontology Database Molecular Function Complete	Gene Ontology Database Biological Process Complete	Gene Ontology Database Cellular Component Complete	PANTHER Protein Class
AIV up-regulated	O42252	LIM domain-binding protein 1;LDB1;ortholog	DNA binding(GO:0003677);chromatin binding(GO:0003682);transcription coregulator activity(GO:0003712);enzyme binding(GO:0019899);LIM domain binding(GO:0030274);protein homodimerization activity(GO:0042803);protein self-association(GO:0043621);RNA polymerase II-specific DNA-binding transcription factor binding(GO:0061629)	negative regulation of transcription by RNA polymerase II(GO:0000122);transcription-dependent tethering of RNA polymerase II gene DNA at nuclear periphery(GO:0000972);gastrulation with mouth forming second(GO:0001702);transcription by RNA polymerase II(GO:0006366);nervous system development(GO:0007399);anterior/posterior axis specification(GO:0009948);epithelial structure maintenance(GO:0010669);…	chromatin(GO:0000785);nucleus(GO:0005634);transcription regulator complex(GO:0005667);cell leading edge(GO:0031252);protein-containing complex(GO:0032991);beta-catenin-TCF complex(GO:1990907)	transcription cofactor(PC00217)
	A0A3Q2UIP4	AT-rich interactive domain-containing protein 5B;ARID5B;ortholog	transcription cis-regulatory region binding(GO:0000976);transcription coactivator activity(GO:0003713)	negative regulation of transcription by RNA polymerase II(GO:0000122);kidney development(GO:0001822);regulation of transcription by RNA polymerase II(GO:0006357);nitrogen compound metabolic process(GO:0006807);male gonad development(GO:0008584);female gonad development(GO:0008585);post-embryonic development(GO:0009791);fibroblast migration(GO:0010761);adrenal gland development(GO:0030325);multice…	nucleus(GO:0005634)	transcription cofactor(PC00217)
	F1NZ61	ZnMc domain-containing protein;MMP27;ortholog	metalloendopeptidase activity(GO:0004222);zinc ion binding(GO:0008270)	proteolysis(GO:0006508);extracellular matrix organization(GO:0030198);collagen catabolic process(GO:0030574)	extracellular matrix(GO:0031012);extrinsic component of endoplasmic reticulum membrane(GO:0042406)	metalloprotease(PC00153)
	E1BSS2	USP domain-containing protein;ENSGALG00000011990;ortholog	thiol-dependent deubiquitinase(GO:0004843)	action potential(GO:0001508);sensory perception of sound(GO:0007605);response to auditory stimulus(GO:0010996);protein deubiquitination(GO:0016579);neuron apoptotic process(GO:0051402)	cell-cell junction(GO:0005911)	cysteine protease(PC00081)
	A0A1D5PIM5	CARMIL_C domain-containing protein;CARMIL3;ortholog			plasma membrane(GO:0005886)
	Q2PC93	SCO-spondin;SSPO;ortholog		cell adhesion(GO:0007155);nervous system development(GO:0007399);cell differentiation(GO:0030154)	extracellular space(GO:0005615);extracellular matrix(GO:0031012)	extracellular matrix protein(PC00102)
	A0A3Q2UAW2	Rho-GAP domain-containing protein;SYDE1;ortholog	GTPase activator activity(GO:0005096)	signal transduction(GO:0007165);cell migration(GO:0016477);actin cytoskeleton reorganization(GO:0031532);regulation of catalytic activity(GO:0050790);regulation of cytoskeleton organization(GO:0051493);positive regulation of trophoblast cell migration(GO:1901165)		GTPase-activating protein(PC00257)
	A0A1D5PJC0	Uncharacterized protein;ENSGALG00000042023;ortholog
	A0A1D5PVH7	Tyrosine-protein kinase receptor;IGF1R;ortholog	transmembrane receptor protein tyrosine kinase activity(GO:0004714);insulin-activated receptor activity(GO:0005009);insulin-like growth factor-activated receptor activity(GO:0005010);insulin receptor binding(GO:0005158);ATP binding(GO:0005524);insulin-like growth factor I binding(GO:0031994);identical protein binding(GO:0042802);phosphatidylinositol 3-kinase binding(GO:0043548);insulin binding(GO…	immune response(GO:0006955);transmembrane receptor protein tyrosine kinase signaling pathway(GO:0007169);multicellular organism development(GO:0007275);positive regulation of cell population proliferation(GO:0008284);insulin receptor signaling pathway(GO:0008286);positive regulation of phosphatidylinositol 3-kinase signaling(GO:0014068);positive regulation of cell migration(GO:0030335);positive r…	integral component of plasma membrane(GO:0005887);insulin receptor complex(GO:0005899);axon(GO:0030424);alphav-beta3 integrin-IGF-1-IGF1R complex(GO:0035867);intracellular membrane-bounded organelle(GO:0043231);receptor complex(GO:0043235)	transmembrane signal receptor(PC00197)
	E1BQH9	Uncharacterized protein;UGGT2;ortholog	UDP-glucose:glycoprotein glucosyltransferase activity(GO:0003980);unfolded protein binding(GO:0051082)	protein N-linked glycosylation via asparagine(GO:0018279);ER-associated misfolded protein catabolic process(GO:0071712);UDP-glucosylation(GO:0097359)	endoplasmic reticulum(GO:0005783);endoplasmic reticulum lumen(GO:0005788);protein-containing complex(GO:0032991)	glycosyltransferase(PC00111)
	A0A1D5P8Q3	Uncharacterized protein;PAPLN;ortholog	metalloendopeptidase activity(GO:0004222);serine-type endopeptidase inhibitor activity(GO:0004867)	proteolysis(GO:0006508);negative regulation of endopeptidase activity(GO:0010951);extracellular matrix organization(GO:0030198)	extracellular region(GO:0005576);extracellular matrix(GO:0031012)	metalloprotease(PC00153)
	A0A1D5PHD3	C2H2-type domain-containing protein;ZNF318;ortholog	nucleic acid binding(GO:0003676);zinc ion binding(GO:0008270);protein homodimerization activity(GO:0042803)	negative regulation of transcription, DNA-templated(GO:0045892);positive regulation of transcription, DNA-templated(GO:0045893)	nucleoplasm(GO:0005654);cytosol(GO:0005829)
	E1BU50	Uncharacterized protein;LOC419409;ortholog			Golgi membrane(GO:0000139)
	A0A3Q3A731	Uncharacterized protein;ENSGALG00000053107;ortholog
	F1NX10	Uncharacterized protein;FRAS1;ortholog		cell communication(GO:0007154)	integral component of membrane(GO:0016021)
	A0A1L1RIR0	FHA domain-containing protein;MCRS1;ortholog	G-quadruplex RNA binding(GO:0002151);poly(U) RNA binding(GO:0008266);poly(G) binding(GO:0034046)	histone H4-K5 acetylation(GO:0043981);histone H4-K8 acetylation(GO:0043982);histone H4-K16 acetylation(GO:0043984);positive regulation of transcription by RNA polymerase II(GO:0045944);positive regulation of protein localization to nucleolus(GO:1904751)	nucleolus(GO:0005730);cytoplasm(GO:0005737);Ino80 complex(GO:0031011);NSL complex(GO:0044545);MLL1 complex(GO:0071339)
	R4GGB8	Uncharacterized protein;GAS2L3;ortholog	microtubule binding(GO:0008017);cytoskeletal anchor activity(GO:0008093);actin filament binding(GO:0051015)	microtubule cytoskeleton organization(GO:0000226);actin crosslink formation(GO:0051764)	actin filament(GO:0005884);microtubule cytoskeleton(GO:0015630)
	E1C1W0	Uncharacterized protein;TRERF1;ortholog	transcription coactivator binding(GO:0001223);transcription corepressor activity(GO:0003714);nuclear receptor coactivator activity(GO:0030374);progesterone receptor binding(GO:0033142)	regulation of transcription by RNA polymerase II(GO:0006357);histone deacetylation(GO:0016575);negative regulation of transcription, DNA-templated(GO:0045892);positive regulation of transcription by RNA polymerase II(GO:0045944);progesterone receptor signaling pathway(GO:0050847);cellular response to progesterone stimulus(GO:0071393)	histone deacetylase complex(GO:0000118);fibrillar center(GO:0001650);nucleus(GO:0005634);transcription regulator complex(GO:0005667);cytosol(GO:0005829)
	F1P186	Aa_trans domain-containing protein;SLC38A7;ortholog	L-histidine transmembrane transporter activity(GO:0005290);L-glutamate transmembrane transporter activity(GO:0005313);amino acid transmembrane transporter activity(GO:0015171);L-alanine transmembrane transporter activity(GO:0015180);L-asparagine transmembrane transporter activity(GO:0015182);L-aspartate transmembrane transporter activity(GO:0015183);L-glutamine transmembrane transporter activity(…	amino acid transmembrane transport(GO:0003333);sodium ion transport(GO:0006814);asparagine transport(GO:0006867);glutamine transport(GO:0006868);branched-chain amino acid transport(GO:0015803);L-alanine transport(GO:0015808);L-glutamate transmembrane transport(GO:0015813);methionine transport(GO:0015821);L-serine transport(GO:0015825);L-aspartate transmembrane transport(GO:0070778);L-histidine tr…	integral component of membrane(GO:0016021);axon(GO:0030424);neuronal cell body(GO:0043025)	amino acid transporter(PC00046)
	F1NCE1	Eukaryotic translation initiation factor 3 subunit D;EIF3D;ortholog	translation initiation factor activity(GO:0003743);mRNA cap binding(GO:0098808)	formation of cytoplasmic translation initiation complex(GO:0001732);cap-dependent translational initiation(GO:0002191);translational initiation(GO:0006413);positive regulation of translation(GO:0045727);IRES-dependent viral translational initiation(GO:0075522);viral translational termination-reinitiation(GO:0075525);positive regulation of mRNA binding(GO:1902416)	eukaryotic translation initiation factor 3 complex(GO:0005852);eukaryotic 43S preinitiation complex(GO:0016282);eukaryotic 48S preinitiation complex(GO:0033290);eukaryotic translation initiation factor 3 complex, eIF3m(GO:0071541)	translation initiation factor(PC00224)
	A0A1L1RVC2	hSH3 domain-containing protein;C8H1orf168;ortholog		integrin-mediated signaling pathway(GO:0007229);cell adhesion mediated by integrin(GO:0033627);T cell receptor signaling pathway(GO:0050852);protein localization to plasma membrane(GO:0072659)	immunological synapse(GO:0001772);plasma membrane(GO:0005886);membrane raft(GO:0045121)	scaffold/adaptor protein(PC00226)
	A0A1D5P4T1	Uncharacterized protein;SYTL2;ortholog	phosphatidylserine binding(GO:0001786);small GTPase binding(GO:0031267);neurexin family protein binding(GO:0042043)	intracellular protein transport(GO:0006886);exocytosis(GO:0006887)	plasma membrane(GO:0005886);exocytic vesicle(GO:0070382)
	A0A3Q2TWB1	Phosphoinositide 5-phosphatase;INPP5B;ortholog	phosphatidylinositol-4,5-bisphosphate 5-phosphatase activity(GO:0004439);inositol-1,4,5-trisphosphate 5-phosphatase activity(GO:0052658);inositol phosphate phosphatase activity(GO:0052745)	signal transduction(GO:0007165);spermatogenesis(GO:0007283);flagellated sperm motility(GO:0030317);inositol phosphate dephosphorylation(GO:0046855);phosphatidylinositol dephosphorylation(GO:0046856);regulation of protein processing(GO:0070613)	cytosol(GO:0005829);membrane(GO:0016020);integral component of membrane(GO:0016021);phagocytic vesicle membrane(GO:0030670);early endosome membrane(GO:0031901)	phosphatase(PC00181)
AIV down-regulated	E1BQG1	Uncharacterized protein;TNRC6B;ortholog	nucleic acid binding(GO:0003676)	gene silencing by miRNA(GO:0035195);miRNA mediated inhibition of translation(GO:0035278);positive regulation of nuclear-transcribed mRNA poly(A) tail shortening(GO:0060213);positive regulation of nuclear-transcribed mRNA catabolic process, deadenylation-dependent decay(GO:1900153);positive regulation of miRNA mediated inhibition of translation(GO:1905618)	P-body(GO:0000932);nucleoplasm(GO:0005654)	RNA metabolism protein(PC00031)
	E1C5B4	Enhancer of polycomb homolog;EPC1;ortholog	histone acetyltransferase activity(GO:0004402)	negative regulation of transcription by RNA polymerase II(GO:0000122);regulation of transcription by RNA polymerase II(GO:0006357);histone H4 acetylation(GO:0043967);histone H2A acetylation(GO:0043968);negative regulation of gene expression, epigenetic(GO:0045814);positive regulation of transcription by RNA polymerase II(GO:0045944)	nuclear membrane(GO:0031965);Piccolo NuA4 histone acetyltransferase complex(GO:0032777)	chromatin/chromatin-binding, or -regulatory protein(PC00077)
	E1C8W5	Uncharacterized protein;CHST15;ortholog	3'-phosphoadenosine 5'-phosphosulfate binding(GO:0050656);N-acetylgalactosamine 4-sulfate 6-O-sulfotransferase activity(GO:0050659)	hexose biosynthetic process(GO:0019319)	integral component of membrane(GO:0016021)	transferase(PC00220)
	F1NPH9	OMPdecase;UMPS;ortholog	orotate phosphoribosyltransferase activity(GO:0004588);orotidine-5'-phosphate decarboxylase activity(GO:0004590)	'de novo' pyrimidine nucleobase biosynthetic process(GO:0006207);UMP biosynthetic process(GO:0006222);nucleoside metabolic process(GO:0009116);pyrimidine nucleobase biosynthetic process(GO:0019856);'de novo' UMP biosynthetic process(GO:0044205)	nucleus(GO:0005634);cytoplasm(GO:0005737)	transferase(PC00220)
	F1NWT3	F-box domain-containing protein;FBXO5;ortholog	anaphase-promoting complex binding(GO:0010997);protein kinase binding(GO:0019901);metal ion binding(GO:0046872);ubiquitin ligase inhibitor activity(GO:1990948)	oocyte maturation(GO:0001556);spindle assembly involved in female meiosis I(GO:0007057);regulation of mitotic nuclear division(GO:0007088);positive regulation of cell population proliferation(GO:0008284);positive regulation of G2/M transition of mitotic cell cycle(GO:0010971);vesicle organization(GO:0016050);protein ubiquitination(GO:0016567);negative regulation of DNA endoreduplication(GO:003287…	nucleus(GO:0005634);nucleoplasm(GO:0005654);cytoplasm(GO:0005737);meiotic spindle(GO:0072687)
	E1C1D1	Annexin;ANXA7;ortholog	integrin binding(GO:0005178);calcium ion binding(GO:0005509);calcium-dependent phospholipid binding(GO:0005544);calcium-dependent protein binding(GO:0048306)	autophagy(GO:0006914);negative regulation of gene expression(GO:0010629);epithelial cell differentiation(GO:0030855)	nucleus(GO:0005634);cytoplasm(GO:0005737);endoplasmic reticulum membrane(GO:0005789);chromaffin granule membrane(GO:0042584)	calcium-binding protein(PC00060)
	F1NF87	Exocyst complex component 5;EXOC5;ortholog	small GTPase binding(GO:0031267);protein N-terminus binding(GO:0047485)	establishment of planar polarity(GO:0001736);exocytosis(GO:0006887);Golgi to plasma membrane transport(GO:0006893);protein transport(GO:0015031);protein localization to plasma membrane(GO:0072659);epithelial cell apoptotic process(GO:1904019);non-motile cilium assembly(GO:1905515)	exocyst(GO:0000145)	membrane trafficking regulatory protein(PC00151)
	F1NJM6	Uncharacterized protein;ZCCHC6;ortholog	nucleic acid binding(GO:0003676);zinc ion binding(GO:0008270);nucleotidyltransferase activity(GO:0016779);miRNA binding(GO:0035198);RNA uridylyltransferase activity(GO:0050265)	negative regulation of transposition, RNA-mediated(GO:0010526);miRNA metabolic process(GO:0010586);pre-miRNA processing(GO:0031054);RNA 3'-end processing(GO:0031123);RNA 3' uridylation(GO:0071076)	nucleoplasm(GO:0005654);cytosol(GO:0005829)	nucleotidyltransferase(PC00174)
	F1NEI8	Poly(A)-specific ribonuclease PARN;PARN;ortholog	3'-5'-exoribonuclease activity(GO:0000175);RNA binding(GO:0003723);poly(A)-specific ribonuclease activity(GO:0004535);protein kinase binding(GO:0019901);metal ion binding(GO:0046872)	nuclear-transcribed mRNA poly(A) tail shortening(GO:0000289);box H/ACA RNA 3'-end processing(GO:0000495);miRNA catabolic process(GO:0010587);positive regulation of telomere maintenance via telomerase(GO:0032212);positive regulation of telomerase activity(GO:0051973);polyadenylation-dependent snoRNA 3'-end processing(GO:0071051);RNA phosphodiester bond hydrolysis, exonucleolytic(GO:0090503);telome…	nucleolus(GO:0005730);cytoplasm(GO:0005737);nuclear speck(GO:0016607)	mRNA polyadenylation factor(PC00146)
	A0A1D5PPH7	UnbV_ASPIC domain-containing protein;CRTAC1;ortholog	calcium ion binding(GO:0005509)	axonal fasciculation(GO:0007413)
	H9KYN7	Peptidase S1 domain-containing protein;CTRB2;ortholog	serine-type endopeptidase activity(GO:0004252)	proteolysis(GO:0006508)		serine protease(PC00203)
	A0A3Q2U3A1	Uncharacterized protein;ENSGALG00000052499;ortholog		axoneme assembly(GO:0035082);photoreceptor cell development(GO:0042461);retina development in camera-type eye(GO:0060041)	axoneme(GO:0005930)
	A0A1D5P251	Uncharacterized protein;MAP1S;ortholog	DNA binding(GO:0003677);actin binding(GO:0003779);microtubule binding(GO:0008017);beta-tubulin binding(GO:0048487);actin filament binding(GO:0051015)	microtubule cytoskeleton organization(GO:0000226);microtubule bundle formation(GO:0001578);apoptotic process(GO:0006915);axonogenesis(GO:0007409);regulation of chromatin disassembly(GO:0010848);dendrite development(GO:0016358);regulation of microtubule depolymerization(GO:0031114)	nucleoplasm(GO:0005654);nucleolus(GO:0005730);spindle(GO:0005819);cytosol(GO:0005829);microtubule(GO:0005874);microtubule associated complex(GO:0005875);dendrite(GO:0030425);neuronal cell body(GO:0043025);synapse(GO:0045202);perinuclear region of cytoplasm(GO:0048471)	non-motor microtubule binding protein(PC00166)
	E1BYA8	Uncharacterized protein;ERCC6;ortholog	DNA binding(GO:0003677);chromatin binding(GO:0003682);ATP binding(GO:0005524);protein C-terminus binding(GO:0008022);ATP-dependent activity, acting on DNA(GO:0008094);protein tyrosine kinase activator activity(GO:0030296);protein-containing complex binding(GO:0044877);protein N-terminus binding(GO:0047485);ATP-dependent chromatin remodeler activity(GO:0140658)	single strand break repair(GO:0000012);DNA damage checkpoint signaling(GO:0000077);response to superoxide(GO:0000303);transcription-coupled nucleotide-excision repair(GO:0006283);base-excision repair(GO:0006284);pyrimidine dimer repair(GO:0006290);chromatin remodeling(GO:0006338);transcription elongation from RNA polymerase I promoter(GO:0006362);JNK cascade(GO:0007254);intrinsic apoptotic signal…	nucleus(GO:0005634);nucleolus(GO:0005730);transcription elongation factor complex(GO:0008023);site of DNA damage(GO:0090734)
	E1C8S3	S1 motif domain-containing protein;SRBD1;ortholog	mRNA binding(GO:0003729);structural constituent of ribosome(GO:0003735)	nucleobase-containing compound metabolic process(GO:0006139);translation(GO:0006412)		ribosomal protein(PC00202)
	A0A1D5P7I8	Zinc finger protein 516;ZNF516;ortholog	RNA polymerase II cis-regulatory region sequence-specific DNA binding(GO:0000978);DNA-binding transcription factor activity, RNA polymerase II-specific(GO:0000981);DNA-binding transcription factor binding(GO:0140297)	regulation of transcription, DNA-templated(GO:0006355);regulation of transcription by RNA polymerase II(GO:0006357);response to cold(GO:0009409);positive regulation of transcription, DNA-templated(GO:0045893);adipose tissue development(GO:0060612);positive regulation of cold-induced thermogenesis(GO:0120162)	nucleus(GO:0005634)	C2H2 zinc finger transcription factor(PC00248)
	A0A1L1RX59	Diadenosine tetraphosphate synthetase;GARS;ortholog	bis(5'-nucleosyl)-tetraphosphatase (asymmetrical) activity(GO:0004081);glycine-tRNA ligase activity(GO:0004820);ATP binding(GO:0005524);transferase activity(GO:0016740);identical protein binding(GO:0042802);protein dimerization activity(GO:0046983)	glycyl-tRNA aminoacylation(GO:0006426);diadenosine tetraphosphate biosynthetic process(GO:0015966);mitochondrial glycyl-tRNA aminoacylation(GO:0070150)	cytoplasm(GO:0005737);mitochondrion(GO:0005739);cytosol(GO:0005829);axon(GO:0030424)	aminoacyl-tRNA synthetase(PC00047)
	A0A1D5PQ57	Phosphoinositide phospholipase C;PLCE1;ortholog	phosphatidylinositol phospholipase C activity(GO:0004435);guanyl-nucleotide exchange factor activity(GO:0005085);small GTPase binding(GO:0031267)	diacylglycerol biosynthetic process(GO:0006651);epidermal growth factor receptor signaling pathway(GO:0007173);phospholipase C-activating G protein-coupled receptor signaling pathway(GO:0007200);Ras protein signal transduction(GO:0007265);regulation of G protein-coupled receptor signaling pathway(GO:0008277);positive regulation of lamellipodium assembly(GO:0010592);lipid catabolic process(GO:0016…	cytosol(GO:0005829);plasma membrane(GO:0005886);lamellipodium(GO:0030027)	phospholipase(PC00186)
	R4GH67	T-box_assoc domain-containing protein;EOMES;ortholog	RNA polymerase II cis-regulatory region sequence-specific DNA binding(GO:0000978);DNA-binding transcription factor activity, RNA polymerase II-specific(GO:0000981);chromatin binding(GO:0003682);RNA polymerase II-specific DNA-binding transcription factor binding(GO:0061629)	negative regulation of transcription by RNA polymerase II(GO:0000122);mesoderm formation(GO:0001707);cell fate specification(GO:0001708);endodermal cell fate specification(GO:0001714);CD8-positive, alpha-beta T cell differentiation involved in immune response(GO:0002302);regulation of transcription by RNA polymerase II(GO:0006357);cardioblast differentiation(GO:0010002);stem cell population maint…	chromatin(GO:0000785);nucleus(GO:0005634)	Rel homology transcription factor(PC00252)
	A0A1D5PPP1	Uncharacterized protein;RGS14;ortholog	G-protein alpha-subunit binding(GO:0001965);GDP-dissociation inhibitor activity(GO:0005092);GTPase activator activity(GO:0005096);microtubule binding(GO:0008017)	spindle organization(GO:0007051);regulation of G protein-coupled receptor signaling pathway(GO:0008277);intracellular signal transduction(GO:0035556);regulation of catalytic activity(GO:0050790);cell division(GO:0051301)	cytoplasm(GO:0005737);spindle(GO:0005819);dendrite(GO:0030425)
	A0A3Q3ANH5	Uncharacterized protein;ENSGALG00000046960;ortholog		protein import into nucleus(GO:0006606)		scaffold/adaptor protein(PC00226)
LPS up-regulated	O42252	LIM domain-binding protein 1;LDB1;ortholog	DNA binding(GO:0003677);chromatin binding(GO:0003682);transcription coregulator activity(GO:0003712);enzyme binding(GO:0019899);LIM domain binding(GO:0030274);protein homodimerization activity(GO:0042803);protein self-association(GO:0043621);RNA polymerase II-specific DNA-binding transcription factor binding(GO:0061629)	negative regulation of transcription by RNA polymerase II(GO:0000122);transcription-dependent tethering of RNA polymerase II gene DNA at nuclear periphery(GO:0000972);gastrulation with mouth forming second(GO:0001702);transcription by RNA polymerase II(GO:0006366);nervous system development(GO:0007399);anterior/posterior axis specification(GO:0009948);epithelial structure maintenance(GO:0010669);…	chromatin(GO:0000785);nucleus(GO:0005634);transcription regulator complex(GO:0005667);cell leading edge(GO:0031252);protein-containing complex(GO:0032991);beta-catenin-TCF complex(GO:1990907)	transcription cofactor(PC00217)
	A0A3Q2UIP4	AT-rich interactive domain-containing protein 5B;ARID5B;ortholog	transcription cis-regulatory region binding(GO:0000976);transcription coactivator activity(GO:0003713)	negative regulation of transcription by RNA polymerase II(GO:0000122);kidney development(GO:0001822);regulation of transcription by RNA polymerase II(GO:0006357);nitrogen compound metabolic process(GO:0006807);male gonad development(GO:0008584);female gonad development(GO:0008585);post-embryonic development(GO:0009791);fibroblast migration(GO:0010761);adrenal gland development(GO:0030325);multice…	nucleus(GO:0005634)	transcription cofactor(PC00217)
	F1NZ61	ZnMc domain-containing protein;MMP27;ortholog	metalloendopeptidase activity(GO:0004222);zinc ion binding(GO:0008270)	proteolysis(GO:0006508);extracellular matrix organization(GO:0030198);collagen catabolic process(GO:0030574)	extracellular matrix(GO:0031012);extrinsic component of endoplasmic reticulum membrane(GO:0042406)	metalloprotease(PC00153)
	A0A3Q2U741	UDENN domain-containing protein;ST5;ortholog	guanyl-nucleotide exchange factor activity(GO:0005085)	regulation of catalytic activity(GO:0050790);positive regulation of ERK1 and ERK2 cascade(GO:0070374)
	Q2PC93	SCO-spondin;SSPO;ortholog		cell adhesion(GO:0007155);nervous system development(GO:0007399);cell differentiation(GO:0030154)	extracellular space(GO:0005615);extracellular matrix(GO:0031012)	extracellular matrix protein(PC00102)
	A0A3Q2UAW2	Rho-GAP domain-containing protein;SYDE1;ortholog	GTPase activator activity(GO:0005096)	signal transduction(GO:0007165);cell migration(GO:0016477);actin cytoskeleton reorganization(GO:0031532);regulation of catalytic activity(GO:0050790);regulation of cytoskeleton organization(GO:0051493);positive regulation of trophoblast cell migration(GO:1901165)		GTPase-activating protein(PC00257)
	A0A5H1ZRJ7	Fibrillar collagen NC1 domain-containing protein;COL1A2;ortholog	extracellular matrix structural constituent(GO:0005201)			extracellular matrix structural protein(PC00103)
	A0A3Q2UHE4	SH3 domain-containing protein;CTTN;ortholog	profilin binding(GO:0005522);actin filament binding(GO:0051015)	intracellular protein transport(GO:0006886);substrate-dependent cell migration, cell extension(GO:0006930);actin filament polymerization(GO:0030041);regulation of actin filament polymerization(GO:0030833);positive regulation of actin filament polymerization(GO:0030838);positive regulation of smooth muscle contraction(GO:0045987);dendritic spine maintenance(GO:0097062);regulation of autophagy of m…	ruffle(GO:0001726);podosome(GO:0002102);Golgi apparatus(GO:0005794);cytosol(GO:0005829);actin filament(GO:0005884);plasma membrane(GO:0005886);voltage-gated potassium channel complex(GO:0008076);lamellipodium(GO:0030027);site of polarized growth(GO:0030427);cortical actin cytoskeleton(GO:0030864);mitotic spindle midzone(GO:1990023)	non-motor actin binding protein(PC00165)
	E1C371	Uncharacterized protein;LATS1;ortholog	magnesium ion binding(GO:0000287);protein serine/threonine kinase activity(GO:0004674);ATP binding(GO:0005524);protein kinase binding(GO:0019901);estrogen receptor binding(GO:0030331)	G1/S transition of mitotic cell cycle(GO:0000082);G2/M transition of mitotic cell cycle(GO:0000086);sister chromatid segregation(GO:0000819);hormone-mediated signaling pathway(GO:0009755);regulation of transforming growth factor beta receptor signaling pathway(GO:0017015);peptidyl-serine phosphorylation(GO:0018105);keratinocyte differentiation(GO:0030216);regulation of actin filament polymerizati…	spindle pole(GO:0000922)	non-receptor serine/threonine protein kinase(PC00167)
	A0A1D5PHD3	C2H2-type domain-containing protein;ZNF318;ortholog	nucleic acid binding(GO:0003676);zinc ion binding(GO:0008270);protein homodimerization activity(GO:0042803)	negative regulation of transcription, DNA-templated(GO:0045892);positive regulation of transcription, DNA-templated(GO:0045893)	nucleoplasm(GO:0005654);cytosol(GO:0005829)
	F1NF87	Exocyst complex component 5;EXOC5;ortholog	small GTPase binding(GO:0031267);protein N-terminus binding(GO:0047485)	establishment of planar polarity(GO:0001736);exocytosis(GO:0006887);Golgi to plasma membrane transport(GO:0006893);protein transport(GO:0015031);protein localization to plasma membrane(GO:0072659);epithelial cell apoptotic process(GO:1904019);non-motile cilium assembly(GO:1905515)	exocyst(GO:0000145)	membrane trafficking regulatory protein(PC00151)
	A0A1D5P111	Uncharacterized protein;KCNK5;ortholog	potassium ion leak channel activity(GO:0022841)	stabilization of membrane potential(GO:0030322);potassium ion transmembrane transport(GO:0071805)	integral component of plasma membrane(GO:0005887)	ion channel(PC00133)
	A0A3Q3A731	Uncharacterized protein;ENSGALG00000053107;ortholog
	A0A3Q2UAU4	Uncharacterized protein;TMOD4;ortholog	tropomyosin binding(GO:0005523);actin filament binding(GO:0051015)	muscle contraction(GO:0006936);actin filament organization(GO:0007015);myofibril assembly(GO:0030239);pointed-end actin filament capping(GO:0051694)	cytoskeleton(GO:0005856);striated muscle thin filament(GO:0005865);membrane(GO:0016020);myofibril(GO:0030016)	actin or actin-binding cytoskeletal protein(PC00041)
	F1NCA2	Glycerol-3-phosphate dehydrogenase;GPD2;ortholog	calcium ion binding(GO:0005509);sn-glycerol-3-phosphate:ubiquinone-8 oxidoreductase activity(GO:0052591)	glycerol-3-phosphate metabolic process(GO:0006072)	mitochondrion(GO:0005739);glycerol-3-phosphate dehydrogenase complex(GO:0009331)	dehydrogenase(PC00092)
	E1C1W0	Uncharacterized protein;TRERF1;ortholog	transcription coactivator binding(GO:0001223);transcription corepressor activity(GO:0003714);nuclear receptor coactivator activity(GO:0030374);progesterone receptor binding(GO:0033142)	regulation of transcription by RNA polymerase II(GO:0006357);histone deacetylation(GO:0016575);negative regulation of transcription, DNA-templated(GO:0045892);positive regulation of transcription by RNA polymerase II(GO:0045944);progesterone receptor signaling pathway(GO:0050847);cellular response to progesterone stimulus(GO:0071393)	histone deacetylase complex(GO:0000118);fibrillar center(GO:0001650);nucleus(GO:0005634);transcription regulator complex(GO:0005667);cytosol(GO:0005829)
	E1C4T7	Uncharacterized protein;SETX;ortholog	transcription termination site sequence-specific DNA binding(GO:0001147);RNA binding(GO:0003723);helicase activity(GO:0004386);identical protein binding(GO:0042802)	MAPK cascade(GO:0000165);double-strand break repair(GO:0006302);termination of RNA polymerase II transcription(GO:0006369);mRNA splice site selection(GO:0006376);circadian rhythm(GO:0007623);fibroblast growth factor receptor signaling pathway(GO:0008543);positive regulation of neuron projection development(GO:0010976);positive regulation of RNA splicing(GO:0033120);negative regulation of apoptoti…	nuclear chromosome(GO:0000228);cytoplasm(GO:0005737);integral component of membrane(GO:0016021);nuclear body(GO:0016604);growth cone(GO:0030426);intercellular bridge(GO:0045171)
	A0A1D5P268	Uncharacterized protein;SHROOM4;ortholog	actin filament binding(GO:0051015)	actin filament organization(GO:0007015);brain development(GO:0007420);cognition(GO:0050890)	nucleoplasm(GO:0005654);cytoplasm(GO:0005737);cytoskeleton(GO:0005856);actin filament(GO:0005884);adherens junction(GO:0005912);focal adhesion(GO:0005925);cytoplasmic side of plasma membrane(GO:0009898);apical plasma membrane(GO:0016324);cortical actin cytoskeleton(GO:0030864);apical junction complex(GO:0043296)	actin or actin-binding cytoskeletal protein(PC00041)
	F1P186	Aa_trans domain-containing protein;SLC38A7;ortholog	L-histidine transmembrane transporter activity(GO:0005290);L-glutamate transmembrane transporter activity(GO:0005313);amino acid transmembrane transporter activity(GO:0015171);L-alanine transmembrane transporter activity(GO:0015180);L-asparagine transmembrane transporter activity(GO:0015182);L-aspartate transmembrane transporter activity(GO:0015183);L-glutamine transmembrane transporter activity(…	amino acid transmembrane transport(GO:0003333);sodium ion transport(GO:0006814);asparagine transport(GO:0006867);glutamine transport(GO:0006868);branched-chain amino acid transport(GO:0015803);L-alanine transport(GO:0015808);L-glutamate transmembrane transport(GO:0015813);methionine transport(GO:0015821);L-serine transport(GO:0015825);L-aspartate transmembrane transport(GO:0070778);L-histidine tr…	integral component of membrane(GO:0016021);axon(GO:0030424);neuronal cell body(GO:0043025)	amino acid transporter(PC00046)
	A0A1L1RZA6	Uncharacterized protein;ZNF746;ortholog	RNA polymerase II cis-regulatory region sequence-specific DNA binding(GO:0000978);DNA-binding transcription factor activity, RNA polymerase II-specific(GO:0000981);metal ion binding(GO:0046872)	regulation of transcription by RNA polymerase II(GO:0006357)	nucleus(GO:0005634)
	A0A1D5P4T1	Uncharacterized protein;SYTL2;ortholog	phosphatidylserine binding(GO:0001786);small GTPase binding(GO:0031267);neurexin family protein binding(GO:0042043)	intracellular protein transport(GO:0006886);exocytosis(GO:0006887)	plasma membrane(GO:0005886);exocytic vesicle(GO:0070382)
	A0A1D5NXL6	Uncharacterized protein;PHF3;ortholog	metal ion binding(GO:0046872)	transcription, DNA-templated(GO:0006351)	nucleus(GO:0005634)	general transcription factor(PC00259)
	A0A1D5P7D0	Uncharacterized protein;NUMA1;ortholog	microtubule binding(GO:0008017);protein C-terminus binding(GO:0008022);phosphatidylinositol binding(GO:0035091);microtubule plus-end binding(GO:0051010);microtubule minus-end binding(GO:0051011);dynein complex binding(GO:0070840);disordered domain specific binding(GO:0097718)	establishment of mitotic spindle orientation(GO:0000132);microtubule bundle formation(GO:0001578);positive regulation of BMP signaling pathway(GO:0030513);astral microtubule organization(GO:0030953);positive regulation of microtubule polymerization(GO:0031116);positive regulation of intracellular transport(GO:0032388);positive regulation of keratinocyte differentiation(GO:0045618);positive regula…	Golgi membrane(GO:0000139);spindle pole(GO:0000922);nucleoplasm(GO:0005654);centrosome(GO:0005813);cytosol(GO:0005829);spindle microtubule(GO:0005876);integral component of membrane(GO:0016021);nuclear matrix(GO:0016363);extrinsic component of plasma membrane(GO:0019897);spindle pole centrosome(GO:0031616);protein-containing complex(GO:0032991);microtubule plus-end(GO:0035371);microtubule minus-e…	microtubule or microtubule-binding cytoskeletal protein(PC00157)
LPS down-regulated	E1C908	Uncharacterized protein;FYB;ortholog	lipid binding(GO:0008289)	immune response(GO:0006955);integrin-mediated signaling pathway(GO:0007229);T cell receptor signaling pathway(GO:0050852);protein localization to plasma membrane(GO:0072659)	plasma membrane(GO:0005886);actin cytoskeleton(GO:0015629);protein-containing complex(GO:0032991)	scaffold/adaptor protein(PC00226)
	A0A1D5NW78	Uncharacterized protein;SPAG17;ortholog		epithelial cilium movement involved in extracellular fluid movement(GO:0003351);axonemal central apparatus assembly(GO:1904158)	extracellular region(GO:0005576);axonemal central apparatus(GO:1990716)
	E1BQG1	Uncharacterized protein;TNRC6B;ortholog	nucleic acid binding(GO:0003676)	gene silencing by miRNA(GO:0035195);miRNA mediated inhibition of translation(GO:0035278);positive regulation of nuclear-transcribed mRNA poly(A) tail shortening(GO:0060213);positive regulation of nuclear-transcribed mRNA catabolic process, deadenylation-dependent decay(GO:1900153);positive regulation of miRNA mediated inhibition of translation(GO:1905618)	P-body(GO:0000932);nucleoplasm(GO:0005654)	RNA metabolism protein(PC00031)
	P20740	Ovostatin;-;ortholog	serine-type endopeptidase inhibitor activity(GO:0004867)	negative regulation of endopeptidase activity(GO:0010951)	extracellular space(GO:0005615)	protease inhibitor(PC00191)
	Q5F393	Nuclear receptor coactivator;NCOA1;ortholog	DNA binding(GO:0003677);chromatin binding(GO:0003682);nuclear receptor binding(GO:0016922);aryl hydrocarbon receptor binding(GO:0017162);enzyme binding(GO:0019899);estrogen receptor binding(GO:0030331);nuclear receptor coactivator activity(GO:0030374);protein dimerization activity(GO:0046983);protein N-terminus binding(GO:0047485)	positive regulation of transcription from RNA polymerase II promoter by galactose(GO:0000435);regulation of thyroid hormone mediated signaling pathway(GO:0002155);cellular response to hormone stimulus(GO:0032870);positive regulation of apoptotic process(GO:0043065);histone H4 acetylation(GO:0043967);positive regulation of neuron differentiation(GO:0045666);positive regulation of transcription by …	chromatin(GO:0000785);nucleus(GO:0005634);nucleoplasm(GO:0005654);cytosol(GO:0005829);plasma membrane(GO:0005886);protein-containing complex(GO:0032991)	histone modifying enzyme(PC00261)
	E1C5B4	Enhancer of polycomb homolog;EPC1;ortholog	histone acetyltransferase activity(GO:0004402)	negative regulation of transcription by RNA polymerase II(GO:0000122);regulation of transcription by RNA polymerase II(GO:0006357);histone H4 acetylation(GO:0043967);histone H2A acetylation(GO:0043968);negative regulation of gene expression, epigenetic(GO:0045814);positive regulation of transcription by RNA polymerase II(GO:0045944)	nuclear membrane(GO:0031965);Piccolo NuA4 histone acetyltransferase complex(GO:0032777)	chromatin/chromatin-binding, or -regulatory protein(PC00077)
	R4GFN5	Uncharacterized protein;GRIN2C;ortholog	NMDA glutamate receptor activity(GO:0004972);ligand-gated ion channel activity(GO:0015276);glutamate-gated calcium ion channel activity(GO:0022849);signaling receptor activity(GO:0038023);transmitter-gated ion channel activity involved in regulation of postsynaptic membrane potential(GO:1904315)	response to wounding(GO:0009611);calcium-mediated signaling(GO:0019722);directional locomotion(GO:0033058);ionotropic glutamate receptor signaling pathway(GO:0035235);negative regulation of protein catabolic process(GO:0042177);neuromuscular process controlling balance(GO:0050885);excitatory postsynaptic potential(GO:0060079);long-term synaptic potentiation(GO:0060291);calcium ion transmembrane i…	plasma membrane(GO:0005886);NMDA selective glutamate receptor complex(GO:0017146);postsynaptic density membrane(GO:0098839);glutamatergic synapse(GO:0098978)	transmembrane signal receptor(PC00197)
	E1C8W5	Uncharacterized protein;CHST15;ortholog	3'-phosphoadenosine 5'-phosphosulfate binding(GO:0050656);N-acetylgalactosamine 4-sulfate 6-O-sulfotransferase activity(GO:0050659)	hexose biosynthetic process(GO:0019319)	integral component of membrane(GO:0016021)	transferase(PC00220)
	A0A1D5PVP9	Protogenin;PRTG;ortholog	signaling receptor activity(GO:0038023);identical protein binding(GO:0042802);cell-cell adhesion mediator activity(GO:0098632)	homophilic cell adhesion via plasma membrane adhesion molecules(GO:0007156);axon guidance(GO:0007411);negative regulation of neurogenesis(GO:0050768);dendrite self-avoidance(GO:0070593)	plasma membrane(GO:0005886);integral component of membrane(GO:0016021);axon(GO:0030424)	scaffold/adaptor protein(PC00226)
	F1NDM4	Origin recognition complex subunit 2;ORC2;ortholog	DNA replication origin binding(GO:0003688)	DNA replication(GO:0006260)	chromosome, telomeric region(GO:0000781);heterochromatin(GO:0000792);inner kinetochore(GO:0000939);nucleoplasm(GO:0005654);nuclear origin of replication recognition complex(GO:0005664);centrosome(GO:0005813)	replication origin binding protein(PC00199)
	F1NWT3	F-box domain-containing protein;FBXO5;ortholog	anaphase-promoting complex binding(GO:0010997);protein kinase binding(GO:0019901);metal ion binding(GO:0046872);ubiquitin ligase inhibitor activity(GO:1990948)	oocyte maturation(GO:0001556);spindle assembly involved in female meiosis I(GO:0007057);regulation of mitotic nuclear division(GO:0007088);positive regulation of cell population proliferation(GO:0008284);positive regulation of G2/M transition of mitotic cell cycle(GO:0010971);vesicle organization(GO:0016050);protein ubiquitination(GO:0016567);negative regulation of DNA endoreduplication(GO:003287…	nucleus(GO:0005634);nucleoplasm(GO:0005654);cytoplasm(GO:0005737);meiotic spindle(GO:0072687)
	E1C1D1	Annexin;ANXA7;ortholog	integrin binding(GO:0005178);calcium ion binding(GO:0005509);calcium-dependent phospholipid binding(GO:0005544);calcium-dependent protein binding(GO:0048306)	autophagy(GO:0006914);negative regulation of gene expression(GO:0010629);epithelial cell differentiation(GO:0030855)	nucleus(GO:0005634);cytoplasm(GO:0005737);endoplasmic reticulum membrane(GO:0005789);chromaffin granule membrane(GO:0042584)	calcium-binding protein(PC00060)
	A0A3Q2TZW2	Transcription initiation factor TFIID subunit;RHOGL;ortholog	DNA binding(GO:0003677);protein serine/threonine kinase activity(GO:0004674);RNA polymerase II general transcription initiation factor activity(GO:0016251);TBP-class protein binding(GO:0017025)	protein phosphorylation(GO:0006468);cell cycle(GO:0007049);RNA polymerase II preinitiation complex assembly(GO:0051123)	transcription factor TFIID complex(GO:0005669)	general transcription factor(PC00259)
	F1NT94	Histone acetyltransferase;KAT6A;ortholog	DNA binding(GO:0003677);transcription coregulator activity(GO:0003712);transcription coactivator activity(GO:0003713);histone acetyltransferase activity(GO:0004402);zinc ion binding(GO:0008270);histone binding(GO:0042393)	nucleosome assembly(GO:0006334);myeloid cell differentiation(GO:0030099);histone H3 acetylation(GO:0043966);negative regulation of transcription, DNA-templated(GO:0045892);positive regulation of transcription by RNA polymerase II(GO:0045944);cellular senescence(GO:0090398)	nucleosome(GO:0000786);nucleolus(GO:0005730);cytosol(GO:0005829);PML body(GO:0016605);nuclear speck(GO:0016607);MOZ/MORF histone acetyltransferase complex(GO:0070776)	histone modifying enzyme(PC00261)
	A0A3Q2TXE9	Uncharacterized protein;ENSGALG00000047859;ortholog			integral component of plasma membrane(GO:0005887)
	E1BTE7	AAA domain-containing protein;TOR3A;ortholog	ATP binding(GO:0005524);ATP hydrolysis activity(GO:0016887)		nuclear envelope(GO:0005635);endoplasmic reticulum lumen(GO:0005788)	chaperone(PC00072)
	A0A1D5NZF5	BHLH domain-containing protein;USF3;ortholog	protein dimerization activity(GO:0046983)	negative regulation of epithelial to mesenchymal transition(GO:0010719)
	F1NJM6	Uncharacterized protein;ZCCHC6;ortholog	nucleic acid binding(GO:0003676);zinc ion binding(GO:0008270);nucleotidyltransferase activity(GO:0016779);miRNA binding(GO:0035198);RNA uridylyltransferase activity(GO:0050265)	negative regulation of transposition, RNA-mediated(GO:0010526);miRNA metabolic process(GO:0010586);pre-miRNA processing(GO:0031054);RNA 3'-end processing(GO:0031123);RNA 3' uridylation(GO:0071076)	nucleoplasm(GO:0005654);cytosol(GO:0005829)	nucleotidyltransferase(PC00174)
	F1NEI8	Poly(A)-specific ribonuclease PARN;PARN;ortholog	3'-5'-exoribonuclease activity(GO:0000175);RNA binding(GO:0003723);poly(A)-specific ribonuclease activity(GO:0004535);protein kinase binding(GO:0019901);metal ion binding(GO:0046872)	nuclear-transcribed mRNA poly(A) tail shortening(GO:0000289);box H/ACA RNA 3'-end processing(GO:0000495);miRNA catabolic process(GO:0010587);positive regulation of telomere maintenance via telomerase(GO:0032212);positive regulation of telomerase activity(GO:0051973);polyadenylation-dependent snoRNA 3'-end processing(GO:0071051);RNA phosphodiester bond hydrolysis, exonucleolytic(GO:0090503);telome…	nucleolus(GO:0005730);cytoplasm(GO:0005737);nuclear speck(GO:0016607)	mRNA polyadenylation factor(PC00146)
	E1BU88	Treslin_N domain-containing protein;TICRR;ortholog	chromatin binding(GO:0003682)	DNA replication(GO:0006260);mitotic G2 DNA damage checkpoint signaling(GO:0007095);response to ionizing radiation(GO:0010212);regulation of DNA-dependent DNA replication initiation(GO:0030174);mitotic DNA replication checkpoint signaling(GO:0033314)	nucleus(GO:0005634);nucleoplasm(GO:0005654);cytosol(GO:0005829)
	A0A1D5PPH7	UnbV_ASPIC domain-containing protein;CRTAC1;ortholog	calcium ion binding(GO:0005509)	axonal fasciculation(GO:0007413)
	P08287	Histone H1.11L;-;ortholog	double-stranded DNA binding(GO:0003690);nucleosomal DNA binding(GO:0031492)	nucleosome assembly(GO:0006334);nucleosome positioning(GO:0016584);chromosome condensation(GO:0030261);negative regulation of chromatin silencing(GO:0031936);negative regulation of DNA recombination(GO:0045910)	nucleosome(GO:0000786);nucleus(GO:0005634)	histone(PC00118)
	H9KYN7	Peptidase S1 domain-containing protein;CTRB2;ortholog	serine-type endopeptidase activity(GO:0004252)	proteolysis(GO:0006508)		serine protease(PC00203)
	E1BYA8	Uncharacterized protein;ERCC6;ortholog	DNA binding(GO:0003677);chromatin binding(GO:0003682);ATP binding(GO:0005524);protein C-terminus binding(GO:0008022);ATP-dependent activity, acting on DNA(GO:0008094);protein tyrosine kinase activator activity(GO:0030296);protein-containing complex binding(GO:0044877);protein N-terminus binding(GO:0047485);ATP-dependent chromatin remodeler activity(GO:0140658)	single strand break repair(GO:0000012);DNA damage checkpoint signaling(GO:0000077);response to superoxide(GO:0000303);transcription-coupled nucleotide-excision repair(GO:0006283);base-excision repair(GO:0006284);pyrimidine dimer repair(GO:0006290);chromatin remodeling(GO:0006338);transcription elongation from RNA polymerase I promoter(GO:0006362);JNK cascade(GO:0007254);intrinsic apoptotic signal…	nucleus(GO:0005634);nucleolus(GO:0005730);transcription elongation factor complex(GO:0008023);site of DNA damage(GO:0090734)
	F1NV58	Uncharacterized protein;SPTBN5;ortholog	actin binding(GO:0003779);phospholipid binding(GO:0005543)	actin filament capping(GO:0051693)
	E1C8S3	S1 motif domain-containing protein;SRBD1;ortholog	mRNA binding(GO:0003729);structural constituent of ribosome(GO:0003735)	nucleobase-containing compound metabolic process(GO:0006139);translation(GO:0006412)		ribosomal protein(PC00202)
	A0A1D5P8P3	Collagen IV NC1 domain-containing protein;COL4A1;ortholog	extracellular matrix structural constituent(GO:0005201);extracellular matrix structural constituent conferring tensile strength(GO:0030020);platelet-derived growth factor binding(GO:0048407)	branching involved in blood vessel morphogenesis(GO:0001569);brain development(GO:0007420);extracellular matrix organization(GO:0030198);retinal blood vessel morphogenesis(GO:0061304);renal tubule morphogenesis(GO:0061333);basement membrane organization(GO:0071711)	collagen type IV trimer(GO:0005587);basement membrane(GO:0005604);extracellular space(GO:0005615);membrane(GO:0016020);extracellular matrix(GO:0031012)	extracellular matrix structural protein(PC00103)
	R4GLP0	Cytochrome c oxidase polypeptide VIIc;COX7C;ortholog		mitochondrial electron transport, cytochrome c to oxygen(GO:0006123)	mitochondrial respiratory chain complex IV(GO:0005751);integral component of membrane(GO:0016021)	oxidase(PC00175)
	E1BQP5	Uncharacterized protein;WDR72;ortholog		extracellular matrix disassembly(GO:0022617);protein localization to plasma membrane(GO:0072659)	nucleus(GO:0005634);endosome(GO:0005768)
	E1C309	Uncharacterized protein;SLC25A19;ortholog	thiamine transmembrane transporter activity(GO:0015234)	thiamine pyrophosphate transmembrane transport(GO:0030974);thiamine transmembrane transport(GO:0071934)	integral component of mitochondrial inner membrane(GO:0031305)	mitochondrial carrier protein(PC00158)
PolyI:C up-regulated	E1BQF4	TGF-beta receptor type-2;AMHR2/Gga.10225;ortholog	protein serine/threonine kinase activity(GO:0004674);transforming growth factor beta-activated receptor activity(GO:0005024);transforming growth factor beta receptor activity, type II(GO:0005026);ATP binding(GO:0005524);activin-activated receptor activity(GO:0017002);type I transforming growth factor beta receptor binding(GO:0034713);SMAD binding(GO:0046332);metal ion binding(GO:0046872);activin …	protein phosphorylation(GO:0006468);apoptotic process(GO:0006915);transforming growth factor beta receptor signaling pathway(GO:0007179);heart development(GO:0007507);activin receptor signaling pathway(GO:0032924);regulation of growth(GO:0040008);cellular response to growth factor stimulus(GO:0071363)	plasma membrane(GO:0005886);integral component of membrane(GO:0016021);receptor complex(GO:0043235);membrane raft(GO:0045121)	serine/threonine protein kinase receptor(PC00205)
	E1BQG1	Uncharacterized protein;TNRC6B;ortholog	nucleic acid binding(GO:0003676)	gene silencing by miRNA(GO:0035195);miRNA mediated inhibition of translation(GO:0035278);positive regulation of nuclear-transcribed mRNA poly(A) tail shortening(GO:0060213);positive regulation of nuclear-transcribed mRNA catabolic process, deadenylation-dependent decay(GO:1900153);positive regulation of miRNA mediated inhibition of translation(GO:1905618)	P-body(GO:0000932);nucleoplasm(GO:0005654)	RNA metabolism protein(PC00031)
	A0A1D5PGG8	Nucleolar complex protein 3 homolog;NOC3L;ortholog	chromatin binding(GO:0003682)	DNA replication initiation(GO:0006270);fat cell differentiation(GO:0045444)	nucleolus(GO:0005730);mitochondrion(GO:0005739);nuclear speck(GO:0016607)
	A0A1D5PD16	Uncharacterized protein;DNAH10;ortholog	ATP binding(GO:0005524);minus-end-directed microtubule motor activity(GO:0008569)	microtubule-based movement(GO:0007018)	cytoplasm(GO:0005737);microtubule(GO:0005874);cilium(GO:0005929);dynein complex(GO:0030286)
	Q5F393	Nuclear receptor coactivator;NCOA1;ortholog	DNA binding(GO:0003677);chromatin binding(GO:0003682);nuclear receptor binding(GO:0016922);aryl hydrocarbon receptor binding(GO:0017162);enzyme binding(GO:0019899);estrogen receptor binding(GO:0030331);nuclear receptor coactivator activity(GO:0030374);protein dimerization activity(GO:0046983);protein N-terminus binding(GO:0047485)	positive regulation of transcription from RNA polymerase II promoter by galactose(GO:0000435);regulation of thyroid hormone mediated signaling pathway(GO:0002155);cellular response to hormone stimulus(GO:0032870);positive regulation of apoptotic process(GO:0043065);histone H4 acetylation(GO:0043967);positive regulation of neuron differentiation(GO:0045666);positive regulation of transcription by …	chromatin(GO:0000785);nucleus(GO:0005634);nucleoplasm(GO:0005654);cytosol(GO:0005829);plasma membrane(GO:0005886);protein-containing complex(GO:0032991)	histone modifying enzyme(PC00261)
	E1C5B4	Enhancer of polycomb homolog;EPC1;ortholog	histone acetyltransferase activity(GO:0004402)	negative regulation of transcription by RNA polymerase II(GO:0000122);regulation of transcription by RNA polymerase II(GO:0006357);histone H4 acetylation(GO:0043967);histone H2A acetylation(GO:0043968);negative regulation of gene expression, epigenetic(GO:0045814);positive regulation of transcription by RNA polymerase II(GO:0045944)	nuclear membrane(GO:0031965);Piccolo NuA4 histone acetyltransferase complex(GO:0032777)	chromatin/chromatin-binding, or -regulatory protein(PC00077)
	A0A3Q3A9V6	LIM zinc-binding domain-containing protein;ZNF185L;ortholog	metal ion binding(GO:0046872);actin filament binding(GO:0051015)		actin cytoskeleton(GO:0015629)
	A0A5H1ZRJ7	Fibrillar collagen NC1 domain-containing protein;COL1A2;ortholog	extracellular matrix structural constituent(GO:0005201)			extracellular matrix structural protein(PC00103)
	F1NWT3	F-box domain-containing protein;FBXO5;ortholog	anaphase-promoting complex binding(GO:0010997);protein kinase binding(GO:0019901);metal ion binding(GO:0046872);ubiquitin ligase inhibitor activity(GO:1990948)	oocyte maturation(GO:0001556);spindle assembly involved in female meiosis I(GO:0007057);regulation of mitotic nuclear division(GO:0007088);positive regulation of cell population proliferation(GO:0008284);positive regulation of G2/M transition of mitotic cell cycle(GO:0010971);vesicle organization(GO:0016050);protein ubiquitination(GO:0016567);negative regulation of DNA endoreduplication(GO:003287…	nucleus(GO:0005634);nucleoplasm(GO:0005654);cytoplasm(GO:0005737);meiotic spindle(GO:0072687)
	E1C1D1	Annexin;ANXA7;ortholog	integrin binding(GO:0005178);calcium ion binding(GO:0005509);calcium-dependent phospholipid binding(GO:0005544);calcium-dependent protein binding(GO:0048306)	autophagy(GO:0006914);negative regulation of gene expression(GO:0010629);epithelial cell differentiation(GO:0030855)	nucleus(GO:0005634);cytoplasm(GO:0005737);endoplasmic reticulum membrane(GO:0005789);chromaffin granule membrane(GO:0042584)	calcium-binding protein(PC00060)
	A0A3Q2U9J3	Ubiquitinyl hydrolase 1;OTUD7A;ortholog	DNA binding(GO:0003677);thiol-dependent deubiquitinase(GO:0004843);zinc ion binding(GO:0008270);K63-linked polyubiquitin modification-dependent protein binding(GO:0070530)	protein K11-linked deubiquitination(GO:0035871);negative regulation of I-kappaB kinase/NF-kappaB signaling(GO:0043124);protein K63-linked deubiquitination(GO:0070536);protein K48-linked deubiquitination(GO:0071108);protein deubiquitination involved in ubiquitin-dependent protein catabolic process(GO:0071947)	nucleus(GO:0005634);cytoplasm(GO:0005737)	cysteine protease(PC00081)
	A0A3Q2TXE9	Uncharacterized protein;ENSGALG00000047859;ortholog			integral component of plasma membrane(GO:0005887)
	E1BTE7	AAA domain-containing protein;TOR3A;ortholog	ATP binding(GO:0005524);ATP hydrolysis activity(GO:0016887)		nuclear envelope(GO:0005635);endoplasmic reticulum lumen(GO:0005788)	chaperone(PC00072)
	F1NEI8	Poly(A)-specific ribonuclease PARN;PARN;ortholog	3'-5'-exoribonuclease activity(GO:0000175);RNA binding(GO:0003723);poly(A)-specific ribonuclease activity(GO:0004535);protein kinase binding(GO:0019901);metal ion binding(GO:0046872)	nuclear-transcribed mRNA poly(A) tail shortening(GO:0000289);box H/ACA RNA 3'-end processing(GO:0000495);miRNA catabolic process(GO:0010587);positive regulation of telomere maintenance via telomerase(GO:0032212);positive regulation of telomerase activity(GO:0051973);polyadenylation-dependent snoRNA 3'-end processing(GO:0071051);RNA phosphodiester bond hydrolysis, exonucleolytic(GO:0090503);telome…	nucleolus(GO:0005730);cytoplasm(GO:0005737);nuclear speck(GO:0016607)	mRNA polyadenylation factor(PC00146)
	E1C264	Uncharacterized protein;CDH9;ortholog	calcium ion binding(GO:0005509);cadherin binding(GO:0045296)	cell morphogenesis(GO:0000902);cell-cell junction assembly(GO:0007043);homophilic cell adhesion via plasma membrane adhesion molecules(GO:0007156);multicellular organism development(GO:0007275);calcium-dependent cell-cell adhesion via plasma membrane cell adhesion molecules(GO:0016339);adherens junction organization(GO:0034332);cell-cell adhesion via plasma-membrane adhesion molecules(GO:0098742)	adherens junction(GO:0005912);integral component of membrane(GO:0016021);catenin complex(GO:0016342)	cadherin(PC00057)
	P08287	Histone H1.11L;-;ortholog	double-stranded DNA binding(GO:0003690);nucleosomal DNA binding(GO:0031492)	nucleosome assembly(GO:0006334);nucleosome positioning(GO:0016584);chromosome condensation(GO:0030261);negative regulation of chromatin silencing(GO:0031936);negative regulation of DNA recombination(GO:0045910)	nucleosome(GO:0000786);nucleus(GO:0005634)	histone(PC00118)
	H9KYN7	Peptidase S1 domain-containing protein;CTRB2;ortholog	serine-type endopeptidase activity(GO:0004252)	proteolysis(GO:0006508)		serine protease(PC00203)
	E1BYA8	Uncharacterized protein;ERCC6;ortholog	DNA binding(GO:0003677);chromatin binding(GO:0003682);ATP binding(GO:0005524);protein C-terminus binding(GO:0008022);ATP-dependent activity, acting on DNA(GO:0008094);protein tyrosine kinase activator activity(GO:0030296);protein-containing complex binding(GO:0044877);protein N-terminus binding(GO:0047485);ATP-dependent chromatin remodeler activity(GO:0140658)	single strand break repair(GO:0000012);DNA damage checkpoint signaling(GO:0000077);response to superoxide(GO:0000303);transcription-coupled nucleotide-excision repair(GO:0006283);base-excision repair(GO:0006284);pyrimidine dimer repair(GO:0006290);chromatin remodeling(GO:0006338);transcription elongation from RNA polymerase I promoter(GO:0006362);JNK cascade(GO:0007254);intrinsic apoptotic signal…	nucleus(GO:0005634);nucleolus(GO:0005730);transcription elongation factor complex(GO:0008023);site of DNA damage(GO:0090734)
	F1NV58	Uncharacterized protein;SPTBN5;ortholog	actin binding(GO:0003779);phospholipid binding(GO:0005543)	actin filament capping(GO:0051693)
	F1NCA2	Glycerol-3-phosphate dehydrogenase;GPD2;ortholog	calcium ion binding(GO:0005509);sn-glycerol-3-phosphate:ubiquinone-8 oxidoreductase activity(GO:0052591)	glycerol-3-phosphate metabolic process(GO:0006072)	mitochondrion(GO:0005739);glycerol-3-phosphate dehydrogenase complex(GO:0009331)	dehydrogenase(PC00092)
	E1C8S3	S1 motif domain-containing protein;SRBD1;ortholog	mRNA binding(GO:0003729);structural constituent of ribosome(GO:0003735)	nucleobase-containing compound metabolic process(GO:0006139);translation(GO:0006412)		ribosomal protein(PC00202)
	A0A3Q2UFS2	AIP3 domain-containing protein;SRCIN1;ortholog	protein kinase binding(GO:0019901)	regulation of cell migration(GO:0030334);substrate adhesion-dependent cell spreading(GO:0034446);regulation of dendritic spine morphogenesis(GO:0061001);positive regulation of protein tyrosine kinase activity(GO:0061098);negative regulation of protein tyrosine kinase activity(GO:0061099)	cytoplasm(GO:0005737);postsynaptic density(GO:0014069);actin cytoskeleton(GO:0015629)
	A0A1D5NVF3	Sorting nexin-17;SNX17;ortholog	protein C-terminus binding(GO:0008022);phosphatidylinositol binding(GO:0035091);low-density lipoprotein particle receptor binding(GO:0050750)	kidney development(GO:0001822);cardiac septum development(GO:0003279);intracellular protein transport(GO:0006886);receptor-mediated endocytosis(GO:0006898);signal transduction(GO:0007165);endocytic recycling(GO:0032456);aorta development(GO:0035904);coronary vasculature development(GO:0060976)	early endosome(GO:0005769);Golgi apparatus(GO:0005794);cytosol(GO:0005829);endosome membrane(GO:0010008);protein-containing complex(GO:0032991)	scaffold/adaptor protein(PC00226)
	A0A1D5P7I8	Zinc finger protein 516;ZNF516;ortholog	RNA polymerase II cis-regulatory region sequence-specific DNA binding(GO:0000978);DNA-binding transcription factor activity, RNA polymerase II-specific(GO:0000981);DNA-binding transcription factor binding(GO:0140297)	regulation of transcription, DNA-templated(GO:0006355);regulation of transcription by RNA polymerase II(GO:0006357);response to cold(GO:0009409);positive regulation of transcription, DNA-templated(GO:0045893);adipose tissue development(GO:0060612);positive regulation of cold-induced thermogenesis(GO:0120162)	nucleus(GO:0005634)	C2H2 zinc finger transcription factor(PC00248)
	F1P5A5	28S ribosomal protein S31, mitochondrial;MRPS31;ortholog	structural constituent of ribosome(GO:0003735);protein domain specific binding(GO:0019904)		nucleolus(GO:0005730);mitochondrial small ribosomal subunit(GO:0005763)	ribosomal protein(PC00202)
	A0A1D5NY78	SCD domain-containing protein;STAG1;ortholog	chromatin binding(GO:0003682)	sister chromatid cohesion(GO:0007062)	chromatin(GO:0000785);nucleus(GO:0005634);cohesin complex(GO:0008278)	chromatin/chromatin-binding, or -regulatory protein(PC00077)
	A0A1L1RX59	Diadenosine tetraphosphate synthetase;GARS;ortholog	bis(5'-nucleosyl)-tetraphosphatase (asymmetrical) activity(GO:0004081);glycine-tRNA ligase activity(GO:0004820);ATP binding(GO:0005524);transferase activity(GO:0016740);identical protein binding(GO:0042802);protein dimerization activity(GO:0046983)	glycyl-tRNA aminoacylation(GO:0006426);diadenosine tetraphosphate biosynthetic process(GO:0015966);mitochondrial glycyl-tRNA aminoacylation(GO:0070150)	cytoplasm(GO:0005737);mitochondrion(GO:0005739);cytosol(GO:0005829);axon(GO:0030424)	aminoacyl-tRNA synthetase(PC00047)
	A0A1D5PBZ9	Protein-tyrosine-phosphatase;PTPRB;ortholog	protein tyrosine phosphatase activity(GO:0004725);carbohydrate binding(GO:0030246);cadherin binding(GO:0045296)	angiogenesis(GO:0001525);peptidyl-tyrosine dephosphorylation(GO:0035335);peptidyl-tyrosine dephosphorylation involved in inactivation of protein kinase activity(GO:1990264)	integral component of membrane(GO:0016021);receptor complex(GO:0043235)	transmembrane signal receptor(PC00197)
	A0A3Q2TU08	Uncharacterized protein;CDC5L;ortholog	RNA polymerase II transcription regulatory region sequence-specific DNA binding(GO:0000977);DNA-binding transcription factor activity, RNA polymerase II-specific(GO:0000981)	mRNA splicing, via spliceosome(GO:0000398);regulation of transcription by RNA polymerase II(GO:0006357);mRNA processing(GO:0006397);RNA splicing(GO:0008380)	Prp19 complex(GO:0000974);spliceosomal complex(GO:0005681)
	A0A1D5PQ57	Phosphoinositide phospholipase C;PLCE1;ortholog	phosphatidylinositol phospholipase C activity(GO:0004435);guanyl-nucleotide exchange factor activity(GO:0005085);small GTPase binding(GO:0031267)	diacylglycerol biosynthetic process(GO:0006651);epidermal growth factor receptor signaling pathway(GO:0007173);phospholipase C-activating G protein-coupled receptor signaling pathway(GO:0007200);Ras protein signal transduction(GO:0007265);regulation of G protein-coupled receptor signaling pathway(GO:0008277);positive regulation of lamellipodium assembly(GO:0010592);lipid catabolic process(GO:0016…	cytosol(GO:0005829);plasma membrane(GO:0005886);lamellipodium(GO:0030027)	phospholipase(PC00186)
PolyI:C down-regulated	O42252	LIM domain-binding protein 1;LDB1;ortholog	DNA binding(GO:0003677);chromatin binding(GO:0003682);transcription coregulator activity(GO:0003712);enzyme binding(GO:0019899);LIM domain binding(GO:0030274);protein homodimerization activity(GO:0042803);protein self-association(GO:0043621);RNA polymerase II-specific DNA-binding transcription factor binding(GO:0061629)	negative regulation of transcription by RNA polymerase II(GO:0000122);transcription-dependent tethering of RNA polymerase II gene DNA at nuclear periphery(GO:0000972);gastrulation with mouth forming second(GO:0001702);transcription by RNA polymerase II(GO:0006366);nervous system development(GO:0007399);anterior/posterior axis specification(GO:0009948);epithelial structure maintenance(GO:0010669);…	chromatin(GO:0000785);nucleus(GO:0005634);transcription regulator complex(GO:0005667);cell leading edge(GO:0031252);protein-containing complex(GO:0032991);beta-catenin-TCF complex(GO:1990907)	transcription cofactor(PC00217)
	F1NZ61	ZnMc domain-containing protein;MMP27;ortholog	metalloendopeptidase activity(GO:0004222);zinc ion binding(GO:0008270)	proteolysis(GO:0006508);extracellular matrix organization(GO:0030198);collagen catabolic process(GO:0030574)	extracellular matrix(GO:0031012);extrinsic component of endoplasmic reticulum membrane(GO:0042406)	metalloprotease(PC00153)
	E1BSS2	USP domain-containing protein;ENSGALG00000011990;ortholog	thiol-dependent deubiquitinase(GO:0004843)	action potential(GO:0001508);sensory perception of sound(GO:0007605);response to auditory stimulus(GO:0010996);protein deubiquitination(GO:0016579);neuron apoptotic process(GO:0051402)	cell-cell junction(GO:0005911)	cysteine protease(PC00081)
	E1C1H9	PLD phosphodiesterase domain-containing protein;PLD5;ortholog			integral component of membrane(GO:0016021)	phospholipase(PC00186)
	Q2PC93	SCO-spondin;SSPO;ortholog		cell adhesion(GO:0007155);nervous system development(GO:0007399);cell differentiation(GO:0030154)	extracellular space(GO:0005615);extracellular matrix(GO:0031012)	extracellular matrix protein(PC00102)
	A0A1D5PJC0	Uncharacterized protein;ENSGALG00000042023;ortholog
	A0A1D5PHD3	C2H2-type domain-containing protein;ZNF318;ortholog	nucleic acid binding(GO:0003676);zinc ion binding(GO:0008270);protein homodimerization activity(GO:0042803)	negative regulation of transcription, DNA-templated(GO:0045892);positive regulation of transcription, DNA-templated(GO:0045893)	nucleoplasm(GO:0005654);cytosol(GO:0005829)
	E1BU50	Uncharacterized protein;LOC419409;ortholog			Golgi membrane(GO:0000139)
	A0A3Q3A731	Uncharacterized protein;ENSGALG00000053107;ortholog
	R4GGB8	Uncharacterized protein;GAS2L3;ortholog	microtubule binding(GO:0008017);cytoskeletal anchor activity(GO:0008093);actin filament binding(GO:0051015)	microtubule cytoskeleton organization(GO:0000226);actin crosslink formation(GO:0051764)	actin filament(GO:0005884);microtubule cytoskeleton(GO:0015630)
	E1C1W0	Uncharacterized protein;TRERF1;ortholog	transcription coactivator binding(GO:0001223);transcription corepressor activity(GO:0003714);nuclear receptor coactivator activity(GO:0030374);progesterone receptor binding(GO:0033142)	regulation of transcription by RNA polymerase II(GO:0006357);histone deacetylation(GO:0016575);negative regulation of transcription, DNA-templated(GO:0045892);positive regulation of transcription by RNA polymerase II(GO:0045944);progesterone receptor signaling pathway(GO:0050847);cellular response to progesterone stimulus(GO:0071393)	histone deacetylase complex(GO:0000118);fibrillar center(GO:0001650);nucleus(GO:0005634);transcription regulator complex(GO:0005667);cytosol(GO:0005829)
	A0A1D5PJI9	Uncharacterized protein;VPS13A;ortholog		protein targeting to vacuole(GO:0006623);autophagy(GO:0006914);nervous system development(GO:0007399);locomotory behavior(GO:0007626);flagellated sperm motility(GO:0030317);sperm mitochondrion organization(GO:0030382);social behavior(GO:0035176);protein retention in Golgi apparatus(GO:0045053);lysosomal protein catabolic process(GO:1905146)	mitochondrial outer membrane(GO:0005741);lysosomal membrane(GO:0005765);endoplasmic reticulum membrane(GO:0005789);Golgi apparatus(GO:0005794);lipid droplet(GO:0005811);endosome membrane(GO:0010008);extrinsic component of membrane(GO:0019898);sperm midpiece(GO:0097225);neuronal dense core vesicle lumen(GO:0099013)	membrane traffic protein(PC00150)
	F1P186	Aa_trans domain-containing protein;SLC38A7;ortholog	L-histidine transmembrane transporter activity(GO:0005290);L-glutamate transmembrane transporter activity(GO:0005313);amino acid transmembrane transporter activity(GO:0015171);L-alanine transmembrane transporter activity(GO:0015180);L-asparagine transmembrane transporter activity(GO:0015182);L-aspartate transmembrane transporter activity(GO:0015183);L-glutamine transmembrane transporter activity(…	amino acid transmembrane transport(GO:0003333);sodium ion transport(GO:0006814);asparagine transport(GO:0006867);glutamine transport(GO:0006868);branched-chain amino acid transport(GO:0015803);L-alanine transport(GO:0015808);L-glutamate transmembrane transport(GO:0015813);methionine transport(GO:0015821);L-serine transport(GO:0015825);L-aspartate transmembrane transport(GO:0070778);L-histidine tr…	integral component of membrane(GO:0016021);axon(GO:0030424);neuronal cell body(GO:0043025)	amino acid transporter(PC00046)
	A0A1L1RVC2	hSH3 domain-containing protein;C8H1orf168;ortholog		integrin-mediated signaling pathway(GO:0007229);cell adhesion mediated by integrin(GO:0033627);T cell receptor signaling pathway(GO:0050852);protein localization to plasma membrane(GO:0072659)	immunological synapse(GO:0001772);plasma membrane(GO:0005886);membrane raft(GO:0045121)	scaffold/adaptor protein(PC00226)
	A0A1D5P4T1	Uncharacterized protein;SYTL2;ortholog	phosphatidylserine binding(GO:0001786);small GTPase binding(GO:0031267);neurexin family protein binding(GO:0042043)	intracellular protein transport(GO:0006886);exocytosis(GO:0006887)	plasma membrane(GO:0005886);exocytic vesicle(GO:0070382)
	E1BYS6	Protein kinase C;PKN2;ortholog	protein serine/threonine kinase activity(GO:0004674);calcium-dependent protein kinase C activity(GO:0004698);ATP binding(GO:0005524);small GTPase binding(GO:0031267);histone deacetylase binding(GO:0042826);RNA polymerase binding(GO:0070063);protein serine kinase activity(GO:0106310);protein threonine kinase activity(GO:0106311)	epithelial cell migration(GO:0010631);peptidyl-serine phosphorylation(GO:0018105);positive regulation of cytokinesis(GO:0032467);intracellular signal transduction(GO:0035556);apical junction assembly(GO:0043297);positive regulation of viral genome replication(GO:0045070);positive regulation of mitotic cell cycle(GO:0045931);regulation of cell motility(GO:2000145)	centrosome(GO:0005813);cytosol(GO:0005829);nuclear body(GO:0016604);lamellipodium(GO:0030027);midbody(GO:0030496);cleavage furrow(GO:0032154);protein-containing complex(GO:0032991);apical junction complex(GO:0043296);intermediate filament cytoskeleton(GO:0045111);perinuclear region of cytoplasm(GO:0048471)	non-receptor serine/threonine protein kinase(PC00167)
