# Supplementary material for: Characterization of the Role of Extracellular Vesicles Released from Chicken Tracheal Cells in the Antiviral Responses against Avian Influenza Virus
Source: Membranes (Basel). 2021 Dec 31;12(1):53. doi: 10.3390/membranes12010053 (PMC8780788; doi:10.3390/membranes12010053)
Supplement: Supplementary file 1 [file membranes-12-00053-s001.zip › membranes-1515743-supplementary/Table S4.xlsx]

## Sheet: PANTHER Pathways
Treatment Group	Pathway	Accession	Gene Symbol	Log2 Abundance Ratio	P-Value
AIV up-regulated	Alzheimer disease-presenilin	F1NZ61	MMP27	3.26	5.12e-07
	Gonadotropin-releasing hormone receptor	O42252	LDB1	1.44	0.000769
	Gonadotropin-releasing hormone receptor	A0A1D5PVH7	IGF1R	3.28	0.0214
	Insulin/IGF pathway-mitogen activated protein kinase kinase/MAP kinase cascade	A0A1D5PVH7	IGF1R	3.28	0.0214
	Insulin/IGF pathway-protein kinase B signaling cascade	A0A1D5PVH7	IGF1R	3.28	0.0214
	p53	A0A1L1RQF9	WRN	2.74	0.0319
AIV-down-regulated	5HT2 type receptor mediated signaling	A0A1D5PQ57	PLCE1	-3.84	0.00781
	Alpha adrenergic receptor signaling	A0A1D5PQ57	PLCE1	-3.84	0.00781
	De novo purine biosynthesis	A0A1L1RX59	GART	-2.56	0.00352
	De novo pyrimidine ribonucleotides biosynthesis	F1NPH9	UMPS	-3.21	0.00757
	Heterotrimeric G-protein signaling pathway-Gi alpha and Gs alpha mediated	A0A1D5PPP1	RGS14	-3.98	3.4e-05
	Heterotrimeric G-protein signaling pathway-Gq alpha and Go alpha mediated	A0A1D5PPP1	RGS14	-3.98	3.4e-05
	Histamine H1 receptor mediated signaling	A0A1D5PQ57	PLCE1	-3.84	0.00781
	Inflammation mediated by chemokine and cytokine signaling	A0A1D5PQ57	PLCE1	-3.84	0.00781
	Inflammation mediated by chemokine and cytokine signaling	A0A1D5PPP1	RGS14	-3.98	3.4e-05
	Oxytocin receptor mediated signaling	A0A1D5PQ57	PLCE1	-3.84	0.00781
	Thyrotropin-releasing hormone receptor signaling	A0A1D5PQ57	PLCE1	-3.84	0.00781
LPS up-regulated	Alzheimer disease-presenilin	F1NZ61	MMP27	2.91	1.84e-06
	Gonadotropin-releasing hormone receptor	O42252	LDB1	1.34	0.00479
	Integrin signaling	A0A5H1ZRJ7	COL1A2	2.81	0.00257
LPS down-regulated	Blood coagulation	E1C7T1	SERPINA1	-5.39	5.88e-08
	Cobalamin biosynthesis	R4GIZ6	TIGAR	-2.06	0.000172
	Huntington's disease	R4GFN5	GRIN2C	-2.55	0.0031
	Integrin signaling	F1NHH4	COL27A1	-3.17	0.000139
	Integrin signaling	A0A1D5P8P3	COL4A1	-6.64	2.19e-10
	Ionotropic glutamate receptor	R4GFN5	GRIN2C	-2.55	0.0031
	Metabotropic glutamate receptor group I	R4GFN5	GRIN2C	-2.55	0.0031
	Metabotropic glutamate receptor group III	R4GFN5	GRIN2C	-2.55	0.0031
	Muscarinic acetylcholine receptor 1 and 3 signaling	R4GFN5	GRIN2C	-2.55	0.0031
PolyI:C up-regulated	Alzheimer disease-amyloid secretase	E1BYS6	PKN2	4.38	5.94e-05
	Alzheimer disease-presenilin	F1NZ61	MMP27	3.94	7.7e-08
	Gonadotropin-releasing hormone receptor	O42252	LDB1	1.39	0.00118
	Muscarinic acetylcholine receptor 1 and 3 signaling	E1BYS6	PKN2	4.38	5.94e-05
	PDGF signaling	E1BYS6	PKN2	4.38	5.94e-05
PolyI:C down-regulated	5HT2 type receptor mediated signaling	A0A1D5PQ57	PLCE1	-4.6	0.00226
	Alpha adrenergic receptor signaling	A0A1D5PQ57	PLCE1	-4.6	0.00226
	Angiogenesis	A0A1D5PBZ9	PTPRB	-2.05	0.00148
	Cadherin signaling	E1C264	CDH9	-4.28	0.0109
	De novo purine biosynthesis	A0A1L1RX59	GART	-2.09	0.0208
	Gonadotropin-releasing hormone receptor	E1BQF4	AMHR2/Gga.10225	-3.55	0.00275
	Histamine H1 receptor mediated signaling	A0A1D5PQ57	PLCE1	-4.6	0.00226
	Huntington's disease	A0A1D5PD16	DNAH10	-2.14	0.00201
	Inflammation mediated by chemokine and cytokine signaling	A0A1D5PQ57	PLCE1	-4.6	0.00226
	Integrin signaling	A0A5H1ZRJ7	COL1A2	-3.92	0.000929
	Oxytocin receptor mediated signaling	A0A1D5PQ57	PLCE1	-4.6	0.00226
	TGF-beta signaling	E1BQF4	AMHR2/Gga.10225	-3.55	0.00275
	Thyrotropin-releasing hormone receptor signaling	A0A1D5PQ57	PLCE1	-4.6	0.00226
	Wnt signaling	E1C264	CDH9	-4.28	0.0109
